# Supplementary material for: Primate-specific POTE-actin gene could play a role in human folliculogenesis by controlling the proliferation of granulosa cells
Source: Cell Death Discov. 2021 Jul 20;7:186. doi: 10.1038/s41420-021-00566-1 (PMC8292509; doi:10.1038/s41420-021-00566-1)
Supplement: Supplementary file 4 — Supplemental table 1 [file 41420_2021_566_MOESM4_ESM.xlsx]

## Sheet: Sheet1
Patient No.	Age (year)	Age at onset of POI (year)	Antibody	Group
1	23	14	TgAb TPOAb TRAb	POI Ab (+)
2	21	14	TgAb TPOAb	POI Ab (+)
3	34	22	TRAb	POI Ab (+)
4	32	29	negative	POI Ab (-)
5	25	23	negative	POI Ab (-)
6	30	N/A	negative	normal
7	37	N/A	negative	normal
POI: premature ovarian insufficiency
N/A: not applicable
TgAb: antithyroglobulin antibody
TPOAb: antithyroperoxidase antibody
TRAb: thyrotropin receptor antibody
