# Supplementary material for: Primate-specific POTE-actin gene could play a role in human folliculogenesis by controlling the proliferation of granulosa cells
Source: Cell Death Discov. 2021 Jul 20;7:186. doi: 10.1038/s41420-021-00566-1 (PMC8292509; doi:10.1038/s41420-021-00566-1)
Supplement: Supplementary file 5 — Supplemental table 2 [file 41420_2021_566_MOESM5_ESM.xlsx]

## Sheet: Sheet1
Accession #	Description	MW [Da]
Q6S8J3	POTE ankyrin domain family member E	121286
A5A3E0	POTE ankyrin domain family member F	121367
Q562R1	Beta-actin-like protein 2	41976
Q9BYX7	Beta-actin-like protein 3	41988.8
P35579	Myosin-9	226392
P16402	Histone H1.3	22336.3
P16403	Histone H1.2	21351.7
P10412	Histone H1.4	21852
Q02539	Histone H1.1	21828.9
P22492	Histone H1t	22005.7
Q93077	Histone H2A type 1-C	14096.9
P20671	Histone H2A type 1-D	14098.9
Q96QV6	Histone H2A type 1-A	14224.9
Q96KK5	Histone H2A type 1-H	13897.8
Q99878	Histone H2A type 1-J	13927.8
Q8IUE6	Histone H2A type 2-B	13986.8
P16104	Histone H2A.x	15135.4
Q2TBE0	CWF19-like protein 2	103722
Q12968	Nuclear factor of activated T-cells, cytoplasmic 3	115522
Q12929	Epidermal growth factor receptor kinase substrate 8	91824.4
